# Supplementary material for: Functional Improvement at One Year in Fibrotic Interstitial Lung Diseases—Prognostic Value of Baseline Biomarkers and Anti-Inflammatory Therapies
Source: Diagnostics (Basel). 2024 Jul 17;14(14):1544. doi: 10.3390/diagnostics14141544 (PMC11275397; doi:10.3390/diagnostics14141544)
Supplement: Supplementary file 1 [file diagnostics-14-01544-s001.zip]

Archive with 1 entries (1 files):
- diagnostics-3079561-supplementary.pdf
